# Supplementary material for: Kinesin-3 motors are fine-tuned at the molecular level to endow distinct mechanical outputs
Source: BMC Biol. 2022 Aug 10;20:177. doi: 10.1186/s12915-022-01370-8 (PMC9364601; doi:10.1186/s12915-022-01370-8)
Supplement: Supplementary file 3 — Additional file 3: Movie S1. Microtubule gliding assay of constitutively active kinesin-1 motor, KHC(1-560). Movie S2. Microtubule gliding assay of constitutively active kinesin-3 motor, KIF1A(1-393LZ). Movie S3. Microtubule gliding assay of constitutively active kinesin-3 motor, KIF13A(1-411ΔP). Movie S4. Microtubule gliding assay of constitutively active kinesin-3 motor, KIF13B(1-412ΔP). Movie S5. Microtubule gliding assay of constitutively active kinesin-3 motor, KIF16B(1-400). Movie S6. Microtubule gliding assay of KIF1A(1-393LZ) All-alanine mutant. Movie S7. Microtubule gliding assay of KIF1A(1-393LZ) Swap mutant. Movie S8. Microtubule gliding assay of KHC(1-560) Swap mutant. [file 12915_2022_1370_MOESM3_ESM.zip]

Archive with 8 entries (8 files):
- Movie S8.avi
- Movie S7.avi
- Movie S6.avi
- Movie S5.avi
- Movie S4.avi
- Movie S3.avi
- Movie S2.avi
- Movie S1.avi
